# Supplementary material for: Samotolisib Attenuates Acute Liver Injury Through Inhibiting Caspase-11-Mediated Pyroptosis Via Regulating E3 Ubiquitin Ligase Nedd4
Source: Front Pharmacol. 2021 Aug 13;12:726198. doi: 10.3389/fphar.2021.726198 (PMC8414251; doi:10.3389/fphar.2021.726198)
Supplement: Supplementary file 1 [file DataSheet3.ZIP]

Archive with 8 entries (8 files):
- CN+IGF.tif
- CN.tif
- L+S+G.tif
- LPS+IGF.tif
- LPS+ST.tif
- LPS.tif
- ST+IGF.tif
- ST.tif
