# Supplementary material for: Samotolisib Attenuates Acute Liver Injury Through Inhibiting Caspase-11-Mediated Pyroptosis Via Regulating E3 Ubiquitin Ligase Nedd4
Source: Front Pharmacol. 2021 Aug 13;12:726198. doi: 10.3389/fphar.2021.726198 (PMC8414251; doi:10.3389/fphar.2021.726198)
Supplement: Supplementary file 2 [file DataSheet11.ZIP]

Archive with 18 entries (18 files):
- G.tif
- GL.tif
- GLS.tif
- GSL.tif
- LLPS.tif
- LPS.tif
- LPSS.tif
- LPSSS.tif
- nc.tif
- ncc.tif
- nncc.tif
- NNNC.tif
- SL.tif
- SLL (2).tif
- SLL.tif
- SSL.tif
- Supplementary Figure 1 Con.tif
- Supplementary Figure 1 LPS.tif
