# Supplementary material for: Samotolisib Attenuates Acute Liver Injury Through Inhibiting Caspase-11-Mediated Pyroptosis Via Regulating E3 Ubiquitin Ligase Nedd4
Source: Front Pharmacol. 2021 Aug 13;12:726198. doi: 10.3389/fphar.2021.726198 (PMC8414251; doi:10.3389/fphar.2021.726198)
Supplement: Supplementary file 4 [file DataSheet9.ZIP]

Archive with 10 entries (8 files):
- 100um PAS/
- 100um PAS/LPS (2).tif
- 100um PAS/NC.tif
- 100um PAS/ST+LPS.tif
- 100um PAS/ST.tif
- 200um PAS/
- 200um PAS/LPS.tif
- 200um PAS/NC (2).tif
- 200um PAS/ST (2).tif
- 200um PAS/ST+LPS (2).tif
