# Supplementary material for: Samotolisib Attenuates Acute Liver Injury Through Inhibiting Caspase-11-Mediated Pyroptosis Via Regulating E3 Ubiquitin Ligase Nedd4
Source: Front Pharmacol. 2021 Aug 13;12:726198. doi: 10.3389/fphar.2021.726198 (PMC8414251; doi:10.3389/fphar.2021.726198)
Supplement: Supplementary file 6 [file DataSheet4.ZIP]

Archive with 72 entries (56 files):
- A/
- A/2-10G+LPS/
- A/2-10G+LPS/HD _Plot1.bmp
- A/2-10G+LPS/HD_ Plot.bmp
- A/2-10G+LPS/HD_Plot.bmp
- A/2-10G+LPS/HD_Plot1.bmp
- A/3-11A+LPS/
- A/3-11A+LPS/VF_ Plot.bmp
- A/3-11A+LPS/VF_ Plot1.bmp
- A/3-11A+LPS/VF_Plot.bmp
- A/3-11A+LPS/VF_Plot1.bmp
- A/3-5C+LPS/
- A/3-5C+LPS/BO _ Plot1.bmp
- A/3-5C+LPS/BO _Plot1.bmp
- A/3-5C+LPS/BO_Plot.bmp
- A/3-5C+LPS/BO_Plot1.bmp
- A/5-3D+LPS/
- A/5-3D+LPS/SF _Plot1.bmp
- A/5-3D+LPS/SF_ Plot1.bmp
- A/5-3D+LPS/SF_Plot.bmp
- A/5-3D+LPS/SF_Plot1.bmp
- A/7-3D+LPS/
- A/7-3D+LPS/SY _Plot1.bmp
- A/7-3D+LPS/SY_ Plot1.bmp
- A/7-3D+LPS/SY_Plot.bmp
- A/7-3D+LPS/SY_Plot1.bmp
- A/9-2A+LPS/
- A/9-2A+LPS/CM _Plot1.bmp
- A/9-2A+LPS/CM_ Plot1.bmp
- A/9-2A+LPS/CM_Plot.bmp
- A/9-2A+LPS/CM_Plot1.bmp
- A/LPS/
- A/LPS/VJ _Plot1.bmp
- A/LPS/VJ_ Plot.bmp
- A/LPS/VJ_Plot.bmp
- A/LPS/VJ_Plot1.bmp
- A/VEHICLE/
- A/VEHICLE/KT _Plot.bmp
- A/VEHICLE/KT_ Plot.bmp
- A/VEHICLE/KT_Plot.bmp
- A/VEHICLE/KT_Plot1.bmp
- C/
- C/LP S/
- C/LP S/DH _Plot1.bmp
- C/LP S/DH_ Plot1.bmp
- C/LP S/DH_Plot.bmp
- C/LP S/DH_Plot1.bmp
- C/ST/
- C/ST10+LPS/
- C/ST10+LPS/MF _Plot1.bmp
- C/ST10+LPS/MF_ Plot1.bmp
- C/ST10+LPS/MF_Plot.bmp
- C/ST10+LPS/MF_Plot1.bmp
- C/ST2.5+LPS/
- C/ST2.5+LPS/NF _Plot1.bmp
- C/ST2.5+LPS/NF_ Plot1.bmp
- C/ST2.5+LPS/NF_Plot.bmp
- C/ST2.5+LPS/NF_Plot1.bmp
- C/ST5+LPS/
- C/ST5+LPS/BM _Plot1.bmp
- C/ST5+LPS/BM_ Plot1.bmp
- C/ST5+LPS/BM_Plot.bmp
- C/ST5+LPS/BM_Plot1.bmp
- C/ST/YR _ Plot1.bmp
- C/ST/YR_ Plot1.bmp
- C/ST/YR_Plot.bmp
- C/ST/YR_Plot1.bmp
- C/VEHICLE/
- C/VEHICLE/EY _Plot1.bmp
- C/VEHICLE/EY_ Plot1.bmp
- C/VEHICLE/EY_Plot.bmp
- C/VEHICLE/EY_Plot1.bmp
