# Supplementary material for: Samotolisib Attenuates Acute Liver Injury Through Inhibiting Caspase-11-Mediated Pyroptosis Via Regulating E3 Ubiquitin Ligase Nedd4
Source: Front Pharmacol. 2021 Aug 13;12:726198. doi: 10.3389/fphar.2021.726198 (PMC8414251; doi:10.3389/fphar.2021.726198)
Supplement: Supplementary file 7 [file DataSheet1.ZIP]

Archive with 4 entries (4 files):
- LPS.tif
- NC.tif
- ST+LPS.tif
- ST.tif
