# Supplementary material for: Samotolisib Attenuates Acute Liver Injury Through Inhibiting Caspase-11-Mediated Pyroptosis Via Regulating E3 Ubiquitin Ligase Nedd4
Source: Front Pharmacol. 2021 Aug 13;12:726198. doi: 10.3389/fphar.2021.726198 (PMC8414251; doi:10.3389/fphar.2021.726198)
Supplement: Supplementary file 10 [file DataSheet10.ZIP]

Archive with 44 entries (36 files):
- F1/
- F1/CAS11.tif
- F1/GAPDH.tif
- F1/GSDMD.tif
- F4/
- F4/ASC.tif
- F4/C1.tif
- F4/F4 GAPDH.tif
- F4/GSDMD.tif
- F4/IL Ia┬.tif
- F4/IL-18.tif
- F4/NLRP3.tif
- F5/
- F5 CO-IP/
- F5 CO-IP/C11 B.tif
- F5 CO-IP/c11 c.tif
- F5 CO-IP/GAPDH B.tif
- F5 CO-IP/GAPDH C.tif
- F5 CO-IP/UB B.tif
- F5 CO-IP/UB C.tif
- F5/AKT.tif
- F5/GAPDH.tif
- F5/P-AKT.tif
- F6/
- F6 CO-IP/
- F6 CO-IP/CAS11.tif
- F6 CO-IP/GAPDH.tif
- F6 CO-IP/N4.tif
- F6 CO-IP/NEDD4.tif
- F6/GAPDH.tif
- F6/NEDD4.tif
- SF1/
- SF1/C11.tif
- SF1/GAPDH.tif
- SF1/GSDMD.tif
- SF3/
- SF3/ATG5.tif
- SF3/BECLIN-1.tif
- SF3/GAPDH.tif
- SF3/LC3.tif
- SF3/P62.tif
- SF3/Sirtuin 1.tif
- SF3/GAPDH2.tif
- F4/caspase-11.tif
