# Supplementary material for: Samotolisib Attenuates Acute Liver Injury Through Inhibiting Caspase-11-Mediated Pyroptosis Via Regulating E3 Ubiquitin Ligase Nedd4
Source: Front Pharmacol. 2021 Aug 13;12:726198. doi: 10.3389/fphar.2021.726198 (PMC8414251; doi:10.3389/fphar.2021.726198)
Supplement: Supplementary file 12 [file DataSheet2.ZIP]

Archive with 20 entries (16 files):
- LPS/
- LPS/LPS (2).tif
- LPS/LPS (3).tif
- LPS/LPS(4).tif
- LPS/LPS.tif
- NC/
- NC/N.tif
- NC/NC (2).tif
- NC/NC (3).tif
- NC/NC.tif
- ST+IGF+LPS/
- ST+IGF+LPS/SLG (2).tif
- ST+IGF+LPS/SLG (3).tif
- ST+IGF+LPS/SLG (4).tif
- ST+IGF+LPS/SLG.tif
- ST+LPS/
- ST+LPS/ST LPS.tif
- ST+LPS/ST+ LPS.tif
- ST+LPS/ST+LPS 1.tif
- ST+LPS/ST+LPS.tif
