# Supplementary material for: Samotolisib Attenuates Acute Liver Injury Through Inhibiting Caspase-11-Mediated Pyroptosis Via Regulating E3 Ubiquitin Ligase Nedd4
Source: Front Pharmacol. 2021 Aug 13;12:726198. doi: 10.3389/fphar.2021.726198 (PMC8414251; doi:10.3389/fphar.2021.726198)
Supplement: Supplementary file 14 [file DataSheet7.ZIP]

Archive with 16 entries (12 files):
- neutrophils con/
- neutrophils con/NC (2).tif
- neutrophils con/NC (3).tif
- neutrophils con/NC.tif
- neutrophils LPS/
- neutrophils LPS/LPS (2).tif
- neutrophils LPS/LPS (3).tif
- neutrophils LPS/LPS.tif
- neutrophils ST/
- neutrophils ST+LPS/
- neutrophils ST+LPS/ST+LPS (2).tif
- neutrophils ST+LPS/ST+LPS (3).tif
- neutrophils ST+LPS/ST+LPS.tif
- neutrophils ST/ST (2).tif
- neutrophils ST/ST (3).tif
- neutrophils ST/ST.tif
